# Supplementary material for: Expression of CD47 and SIRPα Macrophage Immune-Checkpoint Pathway in Non-Small-Cell Lung Cancer
Source: Cancers (Basel). 2022 Apr 1;14(7):1801. doi: 10.3390/cancers14071801 (PMC8997641; doi:10.3390/cancers14071801)
Supplement: Supplementary file 1 [file cancers-14-01801-s001.zip]

Archive with 1 entries (1 files):
- cancers-1661745-supplementary.pdf
